# Supplementary material for: Synthesis of Dimethyl Carbonate by Transesterification of Propylene Carbonate with Methanol on CeO2-La2O3 Oxides Prepared by the Soft Template Method
Source: Materials (Basel). 2021 Aug 24;14(17):4802. doi: 10.3390/ma14174802 (PMC8432469; doi:10.3390/ma14174802)
Supplement: Supplementary file 1 [file materials-14-04802-s001.zip]

Archive with 1 entries (1 files):
- materials-1347261-supplementary.pdf
